# Supplementary material for: Dynamic Changes in Ezh2 Gene Occupancy Underlie Its Involvement in Neural Stem Cell Self-Renewal and Differentiation towards Oligodendrocytes
Source: PLoS One. 2012 Jul 12;7(7):e40399. doi: 10.1371/journal.pone.0040399 (PMC3395718; doi:10.1371/journal.pone.0040399)
Supplement: Information S2 — Target gene list NSC. (TXT) [file pone.0040399.s011.txt]

2-Sep
0610037L13Rik
1110001J03Rik
1110004F10Rik
1110005A03Rik
1110008J03Rik
1110008P14Rik
1110059E24Rik
1500012F01Rik
1600027N09Rik
1700003G18Rik
1700013F07Rik
1700020C07Rik
1700044K03Rik
1700084E18Rik
1700096J18Rik
1700109F18Rik
1700112E06Rik
1810014F10Rik
1810026J23Rik
1810046K07Rik
2010001M09Rik
2010320M18Rik
2210018M11Rik
2210403K04Rik
2310003L22Rik
2310009B15Rik
2310015A10Rik
2310021P13Rik
2310039H08Rik
2310047M10Rik
2310057M21Rik
2410003K15Rik
2410042D21Rik
2410066E13Rik
2410075B13Rik
2510006D16Rik
2610001J05Rik
2610002I17Rik
2610005L07Rik
2700060E02Rik
2700086A05Rik
2810006K23Rik
2810417H13Rik
2810459M11Rik
2900092E17Rik
3110002H16Rik
4831410G09Rik
4921506M07Rik
4921524J17Rik
4922501C03Rik
4930404N11Rik
4930407I10Rik
4930412O13Rik
4930417O13Rik
4930442L01Rik
4930447C04Rik
4930455F23Rik
4930525F21Rik
4930534B04Rik
4931409K22Rik
4931414P19Rik
4933400C05Rik
4933404O12Rik
4933411K20Rik
4933413G19Rik
4933421E11Rik
4933429O19Rik
4933431E20Rik
4933436C20Rik
5330417C22Rik
5730437N04Rik
5730577I03Rik
5930416I19Rik
6330409N04Rik
6330503K22Rik
6530401N04Rik
6530418L21Rik
6820431F20Rik
8430408G22Rik
9030624J02Rik
9130024F11Rik
9130206I24Rik
9530082P21Rik
9930021D14Rik
a
A930005H10Rik
Aagab
Aars
Aatf
AB124611
Abca7
Abcb8
Abhd4
Abi1
Abi2
Acbd5
Accn3
Acot7
Acot8
Acrbp
Actr1b
Actr5
Adam15
Adam32
Adam9
Adamts14
Adat3
Adcy6
Adcyap1
Adora1
Adra2a
Aes
Aff4
Agrp
Agxt2l2
AI314831
AI836003
Akap6
Akr1a4
Aldh1a2
Alg8
Als2
Alx1
Alx3
Alx4
Amac1
Amy2a2
Amy2a3
Amy2a4
Amy2a5
Anapc1
Anapc5
Ankrd24
Ap1g1
Ap2a2
Ap3m2
Apeg3
Apoc1
Apoc2
Apoc4
Apoe
Apold1
Apom
Aqp9
Arf3
Arf6
Arhgef1
Arhgef2
Arhgef37
Arid3a
Arid3b
Arid5b
Arl4c
Armc6
Armc9
Arrdc5
Asb10
Asb13
Asb8
Aspg
Atf3
Atg
Atg4b
Atg9b
Atoh1
Atoh8
Atox1
Atp1a2
Atp1b2
Atp5d
Atp5g1
Atp6v0a1
Atp6v0d1
Atp6v1b1
Atp6v1g2
AU018091
AU040320
Aup1
Aurkb
B3gnt7
B4galnt2
B830017H08Rik
B9d1
Barhl1
Barhl2
Barx1
Barx2
Bat1a
Bat2
Bat3
Bat4
BC002163
BC016423
BC019943
BC025920
BC030867
BC031353
BC057079
BC061194
BC0Dytn
Bcar1
Bckdk
Bcl2l2
Becn1
Bet1
Bfsp2
Bhlhb5
Bhlhe22
Bhmt
Birc7
Bmi1
Bnc1
Brms1l
Bsx
Btbd12
Bub3
BY080835
C030046I01Rik
C1ql1
C1ql2
C1qtnf1
C630043F03Rik
C920016K16Rik
Cacna1a
Cacnb3
Cacnb4
Cacng4
Cacybp
Calm3
Calml4
Caly
Camk2g
Camk2n1
Cant1
Capns1
Car15
Car6
Cars2
Caskin1
Casp9
Cbln1
Cbx2
Cbx4
Cbx8
Ccdc101
Ccdc108
Ccdc142
Ccdc28b
Ccdc3
Ccdc56
Ccdc83
Ccdc89
Ccl25
Ccnb1ip1
Ccnl1
Cd160
Cd207
Cd24a
Cd68
Cd79a
Cdk15
Cdk2ap1
Cdk5
Cdk5r2
Cdkn1a
Cdkn1c
Cdkn2a
Cdkn2b
Cdx2
Cel
Celf2
Celsr2
Cenpc1
Cenpp
Cenpq
Chac1
Chaf1a
Chchd1
Chek1
Chid1
Chmp7
Chordc1
Chrac1
Cib1
Cirbp
Cisd3
Cks1b
Clasp2
Clcn3
Clcn7
Clec12a
Clec12b
Clec1b
Clec9a
Cnih4
Cnn2
Cnnm2
Cnpy1
Cnpy3
Cntd1
Col19a1
Col2a1
Col5a3
Col9a3
Commd3
Commd6
Comp
Cox6a1
Cox7a1
Cpeb1
Cpne7
Crabp1
Crat
Crebzf
Crem
Crtam
Cryba2
Csde1
Csmd1
Csnk1a1
Csnk1g1
Csnk1g2
Csnk2b
Cspg4
Cstb
Cstf2t
Ctnnbl1
Ctrb1
Ctsa
Cuedc1
Cxcr4
Cyp24a1
Cyp26a1
Cyp26b1
Cyp26c1
Cyp4f41-ps
Cyth2
D030025P21Rik
D17H6S53E
D330012F22Rik
D430050G20
D630037F22Rik
D630041G03Rik
Dab2ip
Dad1
Dbndd2
Dbpht2
Dbx1
Dclre1c
Dcst1
Ddc8
Ddn
Ddx19b
Ddx20
Ddx47
Ddx54
Ddx55
Dear1
Dedd2
Dennd2a
Dennd5b
Det1
Dgcr14
Dgcr2
Dgkq
Dll4
Dlx1
Dlx1as
Dlx2
Dlx3
Dlx4
Dlx5
Dlx6
Dlx6as
Dlx6os1
Dmbx1
Dmrt2
Dmrt3
Dmrta2
Dmrtc2
Dnajb8
Dnajc16
Dnajc18
Dnajc5g
Dos
Dpcd
Dph5
Dpp9
Dqx1
Drg2
Dtwd1
Duox1
Duox2
Duoxa1
Duoxa2
Dusp1
Dytn
E4f1
Eapp
Ebf1
Ebf2
Ebf3
Ebf4
Ecel1
Echs1
Edf1
Eea1
Eed
Efna3
Efna4
Efnb3
Eif2b1
Eif2b4
Eif3f
Eif3i
Eif4a1
Eif4a2
Elac1
Elavl1
Elovl3
Emid2
En1
En2
Enc1
Enho
Eno1
Eomes
Epas1
Eps8l3
Erf
Errfi1
Esco2
Esf1
Espn
Esrp1
Esrp2
Etfa
Etnk1
Evx1
Evx2
Exoc6
Exosc2
Exosc6
Extl1
F3
F830002L21Rik
Faim
Fam108a
Fam108b
Fam126b
Fam129b
Fam188b
Fam20b
Fam24a
Fam71a
Fam83h
Fam89a
Fan1
Fastk
Fastkd1
Fat1
Fbxw7
Fcgrt
Fem1a
Ferd3l
Fev
Fezf1
Fezf2
Fgf18
Fgfr1
Fgfrl1
Flad1
Flywch1
Flywch2
Fmnl1
Fnbp1l
Fntb
Foxa1
Foxa2
Foxb1
Foxb2
Foxc1
Foxc2
Foxd1
Foxd2
Foxd3
Foxd4
Foxe1
Foxe3
Foxf1a
Foxf2
Foxi3
Foxj2
Foxl1
Foxl2
Foxl2os
Foxm1
Fpgt
Frat1
Frat2
Frg1
Fto
Ftsj3
Fzd5
G3bp1
Gab1
Gal3st1
Gata2
Gata3
Gata4
Gata6
Gatc
Gbf1
Gbx1
Gbx2
Gde1
Gdf6
Gdf7
Gemin6
Gfap
Gfi1
Gfm2
Gfra1
Gh
Gip
Gjb2
Gk5
Gle1
Glrb
Gls2
Glyatl3
Gm10653
Gm10823
Gm11149
Gm12238
Gm13271
Gm13272
Gm13275
Gm13276
Gm13277
Gm13278
Gm13285
Gm13287
Gm13315
Gm13476
Gm14207
Gm2694
Gm5113
Gm5506
Gm7325
Gm7904
Gm815
Gm996
Gmeb1
Gmpr2
Gmps
Gna11
Gna13
Gna15
Golga4
Golga5
Gosr1
Gpr151
Gpr180
Gpr33
Gpt2
Gpx2-ps1
Gpx4
Gpx5
Gpx7
Grin3b
Grina
Grwd1
Gsc
GSC
Gsc2
Gscl
Gsdmd
Gsk3a
Gsta4
Gstm5
Gstm7
Gstz1
Gsx1
Gsx2
Gtf2f2
Gtf2h3
Gtf3c2
Gtf3c5
Gtf3c6
Gys1
H2-D1
H2-M10.1
H2-M10.2
Hand1
Hand2
Haus4
Hdlbp
Heatr1
Hes2
Hes5
Hexim1
Hexim2
Hfe
Hhex
Hils1
Hist1h1t
Hist1h2ac
Hist1h2ag
Hist1h2ah
Hist1h2bc
Hist1h2bj
Hist1h2bk
Hist1h4c
Hist1h4i
Hist2h2aa1
Hist2h2aa2
Hist2h2ab
Hist2h2ac
Hist2h2bb
Hist2h2be
Hist2h3b
Hist2h3c1
Hist2h3c2-ps
Hist2h4
Hlf
Hlx
Hmga2
Hmx1
Hmx2
Hmx3
Hnf1b
Hnrnpab
Hnrnpf
Homez
Hoxa1
Hoxa10
Hoxa11
Hoxa11as
Hoxa13
Hoxa2
Hoxa3
Hoxa4
Hoxa5
Hoxa6
Hoxa7
Hoxa9
Hoxb1
Hoxb13
Hoxb2
Hoxb3
Hoxb4
Hoxb5
Hoxb6
Hoxb7
Hoxb8
Hoxb9
Hoxc10
Hoxc11
Hoxc12
Hoxc13
Hoxc4
Hoxc5
Hoxc6
Hoxc8
Hoxc9
Hoxd1
Hoxd10
Hoxd11
Hoxd12
Hoxd13
Hoxd3
Hoxd4
Hoxd8
Hoxd9
Hs1bp3
Hs3st3b1
Hs3st6
Hsf2bp
Hsp90ab1
Htra2
Htra4
Hyal1
Hyal3
Iars
Idh2
Idh3b
Idua
Iffo2
Ifi30
Ifnar1
Ifnz
Ifrd2
Ift80
Igf1r
Igf2
Igf2as
Igf2bp1
Igf2bp3
Igsf8
Ihh
Ikzf3
Ikzf4
Il17f
Il9r
Ildr2
Ilk
Ilvbl
Immt
Incenp
Ing1
Ing4
Inmt
Inpp5k
Ins2
Ints2
Iqcc
Iqch
Irx1
Irx2
Irx3
Irx5
Isl1
Isl2
Itga11
Itih1
Itih3
Jam2
Jazf1
Jmjd5
Josd2
Jub
Jun
Jund
Kbtbd11
Kbtbd7
Kcna7
Kcnh3
Kcnj14
Kcnj9
Kdm3a
Kdm4b
Khdrbs3
Kif18b
Kif22
Kiss1r
Klf6
Klf14
Klf15
Klf16
Klf6
Klhdc2
Klhl7
Kncn
Kremen1
Kremen2
Lasp1
Lbh
Lbx1
Lbx2
Lca5
Lcn2
Ldhal6b
Lef1
Lenep
Lgr5
Lhb
Lhpp
Lhx1
Lhx4
Lhx5
Lhx6
Lhx8
Lhx9
Lifr
Lin28b
Lipg
Lmx1a
Lmx1b
LOC100499420
LOC547349
LOC668917
Lonrf2
Lpar5
Lrig1
Lrp8
Lrrc46
Lrrc67
Lrrc8a
Lrrfip1
Lrriq3
Lrrtm4
Lsm14b
Lsm4
Ltbp2
Ltbp4
Luc7l2
Ly6g5b
Ly6g5c
Lypd4
Mab21l2
Mafb
Magoh
Mak16
Mamdc4
Maml2
Map3k14
Mapk15
Mapk7
Mast3
Matn4
Maz
Mcee
Mcrs1
Mdp1
Mecom
Med16
Megf6
Mei1
Meig1
Mertk
Mfap4
Mff
Mfsd2a
Midn
Mip
Mir10a
Mir10b
Mir1190
Mir15b
Mir16-2
Mir182
Mir183
Mir1896
Mir1897
Mir1934
Mir196a-1
Mir196a-2
Mir196b
Mir199a-1
Mir202
Mir22
Mir375
Mir483
Mir615
Mir678
Mir760
Mir763
Mir7b
Mir9-1
Mir96
Mkln1
Mkx
Mlst8
Mmadhc
Mnx1
Mpdu1
Mpg
Mphosph10
Mphosph9
Mpnd
Mpv17
Mpv17l2
Mreg
Mrpl1
Mrpl10
Mrpl19
Mrpl35
Mrpl36
Mrpl44
Mrps14
Mrrf
Msra
Msx1
Msx1as
Msx2
Mtg1
Mthfsd
Mtrf1
Mul1
Mut
Mvp
Mxra7
Mybphl
Mycn
Myo15
Myo1c
Myst1
Naa16
Nadk
Naif1
Nanp
Nap1l5
Nasp
Nat6
Ncdn
Ndst1
Ndufa4l2
Ndufb10
Ndufb3
Ndufc2
Ndufs5
Ndufs6
Nedd4l
Nedd8
Nek1
Nek4
Nenf
Neurl2
Neurod2
Neurog1
Neurog2
Nfatc2
Nfatc3
Nfib
Nfkbie
Nfkbil1
Ngfr
Ngrn
Nhlh2
Nhp2l1
Nid2
Ninl
Nkain2
Nkain4
Nkapl
Nkx1-2
Nkx2-1
Nkx2-2
Nkx2-2as
Nkx2-3
Nkx2-4
Nkx2-5
Nkx2-6
Nkx2-9
Nkx3-1
Nkx3-2
Nkx6-1
Nkx6-2
Nlrc3
Nlrp10
Nol8
Nop56
Nosip
Npm1
Nr2f1
Nr2f2
Nr5a1
Nr5a2
Nr6a1
Nrbp2
Nrn1
Nr4a2
Nsa2
Nsmce1
Ntf5
Nub1
Nufip2
Nup98
Nupr1
Nvl
Nxph4
Nxt1
Oat
Odc1
Odf3l1
Ogfr
Olfml1
Olfml2a
Olfr1378
Olfr272
Olfr288
Olfr373
Olfr374
Olfr49
Olfr543
Olfr544
Olfr545
Olfr547
Olig2
Olig3
Onecut1
Onecut2
Onecut3
ORF61
Osr1
Osr2
Otp
Otx1
Otx2
Otx2os1
Ovol2
P2rx7
P4ha3
Pabpn1
Pafah2
Pank1
Paox
Papd4
Pard6b
Park7
Parp10
Parp16
Parp2
Pax1
Pax2
Pax3
Pax5
Pax6
Pax6os1
Pax7
Pax8
Pax9
Pbk
Pcdhgc4
Pcdhgc5
Pcgf1
Pcgf2
Pcsk7
Pdcd10
Pdcd6ip
Pde10a
Pde4b
Pde4c
Pdgfra
Pds5a
Pdss2
Pdzk1
Peg3
Pes1
Pfdn4
Pgap2
Pgbd1
Pgf
Pgp
Phlda2
Phlpp1
Phox2b
Phpt1
Phyhd1
Pik3cd
Pik3r1
Pik3r2
Pipox
Pitx1
Pitx2
Pitx3
Pkd1
Pla2g15
Plat
Plcl2
Plec
Plekhf1
Plin3
Pltp
Pm20d1
Pnmal2
Poc5
Podxl
Poll
Polr2a
Polr2e
Polr3g
Pom121l2
Pomt2
Pou2f1
Pou4f1
Pou4f2
Ppargc1a
Ppfibp2
Ppig
Ppih
Ppm1d
Ppp1r12c
Ppp1r1b
Ppp1r3e
Ppp1r9b
Ppp2r4
Prap1
Prdm12
Prdm13
Prdm14
Prdm6
Prdm8
Prdx6
Prep
Prf1
Prhoxnb
Prkab2
Prkag3
Prlh
Prmt2
Prop1
Prox1
Prpf6
Prpf8
Prr12
Prr5l
Prrg2
Prrt2
Prss16
Prss53
Prss8
Psma7
Psmb3
Psmb7
Psmc1
Psmc5
Psmd1
Psrc1
Pstk
Ptcra
Ptges2
Ptgfrn
Ptgir
Ptx4
Puf60
Pura
Pvrl3
Pxk
Pxmp4
R3hcc1
Rab15
Rab17
Rab26
Rab34
Rab39
Rab3a
Rabgap1
Rabl5
Rad51c
Rad51l1
Raet1a
Raet1b
Raet1c
Raet1e
Ralgapa1
Ramp1
Rasal1
Rassf4
Rax
Rbm13
Rbm18
Rbm35a
Rbm35b
Rbm9
Rbms2
Rbpjl
Rc3h2
Rcc1
Rcn3
Rdh8
Rfc4
Rfesd
Rgs16
Rgs20
Rgs3
Rgs8
Rhbdd1
Rhbdf1
Rhob
Rnasel
Rnf13
Rnf214
Rnf220
Rnf34
Rnu11
Rnu1b2
Robld3
Rod1
Rpf2
Rpgrip1l
Rpl23a
Rpl3l
Rpl7l1
Rpp14
Rpph1
Rps19
Rps20
Rps26
Rps6kl1
Rrp1
Rrp15
Rrp1b
Rrp8
Rsrc1
Runx1
Runx1t1
Runx3
Ruvbl2
S100z
Samd10
Samd14
Sap30l
Satb2
Scamp4
Scap
Scarna2
Scrib
Scrn1
Scrn2
Sdc3
Sdc4
Sdccag1
Sdpr
Sec24c
Sema3b
Sema4d
Senp3
Sepx1
Serpina3m
Serpina3n
Serpinf2
Serpini1
Sesn3
Sfmbt2
Sgca
Sh3gl1
Shc1
Shcbp1
Shisa3
Shkbp1
Shmt2
Shox2
Shroom3
Sike1
Sim1
Sim2
Sirt6
Six1
Six2
Six3
Six3os1
Six6
Skap2
Skor1
Skor2
Slc19a2
Slc22a17
Slc22a18
Slc25a1
Slc25a18
Slc25a25
Slc25a42
Slc26a1
Slc29a1
Slc30a3
Slc31a2
Slc32a1
Slc33a1
Slc35b2
Slc41a1
Slc4a2
Slc6a20a
Slc6a5
Slc6a9
Slc9a1
Slco4a1
Slitrk1
Smarca4
Smarcd2
Smc2
Smc4
Smek1
Smpd3
Smug1
Snf8
Snora81
Snord110
Snord12
Snord2
Snord57
Snrnp25
Snrnp70
Snrpe
Snx17
Snx25
Socs2
Sorbs1
Sox14
Sox17
Sox2
Sp2
Sp6
Sp8
Sp9
Spata24
Spata3
Speer4c
Spen
Spna2
Spryd4
Srcrb4d
Srebf1
Srrm2
Srsf14
Srsf7
Srsf9
Ss18l1
Ssr2
Sst
St13
Stambpl1
Stap1
Stard3
Stat4
Stk11
Stk40
Stx18
Stxbp1
Styx
Sult1a1
Sult5a1
Syde1
Syn2
Synpo2l
Sys1
Syt3
Taar8b
Taar8c
Taar9
Tada2l
Taf10
Taf12
Taf13
Tagln
Tagln3
Tal1
Tbc1d14
Tbr1
Tbx15
Tbx18
Tbx2
Tbx20
Tbx3
Tbx4
Tcam1
Tceb1
Tcf21
Tcfap2a
Tcfap2b
Tcfap2c
Tcfap2e
Tchh
Tchhl1
Tctn2
Telo2
Terc
Tex14
Tgds
Tgif1
Tgs1
Thap4
Ticam1
Timeless
Timp2
Tinf2
Tlcd1
Tlcd2
Tle1
Tle2
Tle6
Tlr12
Tlx1
Tlx2
Tlx3
Tm2d2
Tm4sf1
Tm9sf1
Tmco1
Tmed1
Tmem107
Tmem108
Tmem161b
Tmem167b
Tmem176a
Tmem176b
Tmem184b
Tmem220
Tmem229b
Tmem68
Tmem70
Tmem85
Tnfrsf9
Tnfsf12
Tnfsf12-Tnfsf13
Tnfsf13
Tnni3
Tnnt1
Tnpo1
Tnr
Tomm40
Tomm5
Top3b
Tpk1
Tpm4
Tpp1
Tprgl
Traf2
Traf4
Traf5
Trappc9
Trdmt1
Triap1
Trim54
Trim62
Trim67
Trim71
Trip4
Trmt61a
Trp53
Trp73
Trpv3
Tshr
Tshz3
Tspan32
Tspan9
Tssk1
Tssk2
Tssk4
Ttc12
Ttc39d
Ttc5
Ttll11
Ttll13
Tuba1a
Tuba3a
Tubb2b
Tulp3
Twist1
Txlna
Ube2z
Ubl4b
Ubqln4
Ubr2
Uchl1
Uchl3
Uck2
Uckl1
Uckl1os
Ucn
Uhrf1
Uncx
Uncx4
Upf1
Usp29
Utf1
Vamp2
Vax1
Vax2
Vax2os1
Vax2os2
Vgll2
Vim
Vkorc1
Vps25
Vps33a
Vps33b
Vps4a
Vsx2
Wars2
Wdfy1
Wdr18
Wdr47
Wdr5
Wdr8
Wdr81
Wnk4
Wnt1
Wnt10a
Wnt10b
Wnt6
Wnt7b
Wrap53
Wscd1
Wt1
Yipf2
Ythdf1
Ywhag
Zap70
Zbtb26
Zbtb34
Zbtb4
Zbtb43
Zbtb6
Zbtb7b
Zc3h3
Zcchc10
Zcchc2
Zdbf2
Zeb2
Zfhx3
Zfhx4
Zfp146
Zfp187
Zfp2
Zfp213
Zfp239
Zfp26
Zfp27
Zfp281
Zfp326
Zfp335
Zfp341
Zfp354b
Zfp36l1
Zfp426
Zfp472
Zfp488
Zfp503
Zfp513
Zfp518
Zfp526
Zfp536
Zfp609
Zfp704
Zfp846
Zfyve26
Zic1
Zic4
Zkscan16
Zkscan4
Znf512b
Znfx1
Znrf2
Znrf3
Zp3
Zpbp2
Zscan20
Zswim1
Zswim3
