# Supplementary material for: Dynamic Changes in Ezh2 Gene Occupancy Underlie Its Involvement in Neural Stem Cell Self-Renewal and Differentiation towards Oligodendrocytes
Source: PLoS One. 2012 Jul 12;7(7):e40399. doi: 10.1371/journal.pone.0040399 (PMC3395718; doi:10.1371/journal.pone.0040399)
Supplement: Information S3 — Target gene list pOLs. (TXT) [file pone.0040399.s012.txt]

1110008J03Rik
1700013F07Rik
1700109F18Rik
1810026J23Rik
2210018M11Rik
2310003L22Rik
2410042D21Rik
2610005L07Rik
2700086A05Rik
2900092E17Rik
3110002H16Rik
4831410G09Rik 
4930412O13Rik
4931414P19Rik
4933436C20Rik
5330417C22Rik
6330503K22Rik
6530401N04Rik
6820431F20Rik
Aars
Aatf
Abi1
Acbd5
Acot8
Actr5
Adora1
AI314831
Alx1
Alx3
Alx4
Ap3m2
Aqp9
Arf3
Arf6
Arid3a
Arid3b
Asb10
Atg
Atoh1
Atp6v0d1
AU018091
Aup1
B3gnt7
B4galnt2
Barhl1
Barhl2
Barx1
Barx2
BC030867
BC061194
BC0Dytn
Bet1
Bhlhb5 
Bmi1
Bnc1
Bsx
Bub3
C1ql1
Cacna1a
Cant1
Cbln1
Cbx2
Cbx8
Ccdc101
Ccdc56
Cd207
Cdk5r2
Cdkn2a
Cdkn2b
Cdx2
Chchd1
Chid1
Chmp7
Chrac1
Col19a1
Col2a1
Col9a3
Commd3
Commd6
Comp
Cspg4
Cstf2t
Ctnnbl1
Cxcr4
Cyp24a1
Cyp26b1
Dbx1
Dmbx1
Dmrt2
Dmrt3
Dmrta2
Dph5
Dqx1
Dytn
Ebf1
Ebf2
Ebf3
Eif2b1
Eif4a2
Elavl1
En1
En2
Enc1
Eomes
Errfi1
Etfa
Evx1
Evx2
Exosc2
Faim
Fezf1
Foxa1
Foxa2
Foxb1
Foxb2
Foxc2
Foxd1
Foxd2
Foxd3
Foxd4
Foxe1
Foxe3
Foxf1a
Foxi3
Foxl1
Foxl2
Foxl2os
Gata2
Gata3
Gata4
Gata6
Gbf1
Gbx1
Gbx2
Gfi1
Gip
Gls2
Gna13
Gna15
Gosr1
Gpr33
Gpx7
Grina
GSC
Gscl
Gstm7
Gsx2
Gtf2h3
Hand2
Haus4
Hes2
Hes5
Hhex
Hmx1
Hmx2
Hmx3
Hnf1b
Hoxa1
Hoxa10
Hoxa11
Hoxa11as
Hoxa13
Hoxa2
Hoxa3
Hoxa4
Hoxa5
Hoxa6
Hoxa7
Hoxa9
Hoxb1
Hoxb2
Hoxb3
Hoxb4
Hoxb5
Hoxb6
Hoxb7
Hoxb8
Hoxb9
Hoxc10
Hoxc11
Hoxc12
Hoxc4
Hoxc5
Hoxc6
Hoxc8
Hoxc9
Hoxd10
Hoxd11
Hoxd12
Hoxd13
Hoxd3
Hoxd4
Hoxd8
Hoxd9
Htra2
Idh3b
Igf2
Igf2bp1
Igf2bp3
Igsf8
Ihh
Ing1
Irx1
Irx5
Isl1
Isl2
Josd2
Jub
Kcna7
Kcnh3
Kdm3a
Kif18b
Lasp1
Lbh
Lbx1
Lbx2
Lef1
Lhx1
Lhx4
Lhx5
Lhx6
Lhx8
Lhx9
Lmx1a
Lmx1b
Lrrc46
Mafb
Magoh
Maml2
Mir10a
Mir1190
Mir196a-2
Mir196b
Mir615
Mir760
Mmadhc
Mnx1
Mrpl1
Mrpl10
Msx1
Mthfsd
Nanp
Neurod2
Neurog1
Neurog2
Ngrn
Nhlh2
Nkx2-1
Nkx2-3
Nkx2-5
Nkx2-6
Nkx3-2
Nkx6-1
Npm1
Nr2f1
Nr5a1
Nr5a2
Ntf5
Olfr288
Osr2
Otp
Otx2
Otx2os1
Ovol2
Pafah2
Papd4
Pax1
Pax2
Pax3
Pax5
Pax6
Pax7
Pax9
Pcgf1
Pde10a
Pde4b
Peg3
Pfdn4
Phox2b
Pik3cd
Pitx1
Pitx2
Pitx3
Plec
Podxl
Polr2a
Polr3g
Pom121l2
Pou4f1
Pou4f2
Prdm12
Prdm13
Prdm6
Prep
Prhoxnb
Prmt2
Prss16
Psmb7
Psmc5
Pstk
Pxmp4
Raet1a
Raet1b
Raet1c
Raet1e
Rax
Rbm13 
Rbm35a 
Rbm35b
Rbm9
Rnf220
Rpph1
Rrp1b
Rsrc1
Runx3
Satb2
Scrn1
Scrn2
Shcbp1
Shisa3
Shox2
Sim1
Sim2
Six1
Six2
Six3
Six3os1
Six6
Skap2
Skor1
Slc6a9
Slco4a1
Snf8
Snrpe
Sox14
Sox17
Sp6
Sp8
Sp9
Spen
St13
Stk40
Tal1
Tbr1
Tbx15
Tbx18
Tbx2
Tbx20
Tbx3
Tbx4
Tcf21
Tcfap2a
Tcfap2c
Tcfap2e
Tchh
Tchhl1
Tgif1
Tlcd1
Tle1
Tlx1
Tlx2
Tlx3
Tm9sf1
Tnpo1
Top3b
Trmt61a
Trp73
Ttc5
Ttll11
Tubb2b
Twist1
Uchl3
Uncx4
Utf1
Vax1
Vax2
Vax2os1
Vax2os2
Vps4a
Vsx2
Wdr5
Wdr8
Wdr81
Wrap53
Wt1
Yipf2
Zdbf2
Zfhx3
Zfp281
Zfp513
Zic1
Zic4
